# Supplementary material for: Ultrasound Examination for Cement Extrusion After Uni-Compartmental Knee Replacement
Source: Diagnostics (Basel). 2025 Jan 5;15(1):112. doi: 10.3390/diagnostics15010112 (PMC11720118; doi:10.3390/diagnostics15010112)
Supplement: Supplementary file 1 [file diagnostics-15-00112-s001.zip]

Archive with 3 entries (3 files):
- Material S1-SWOT analysis.pdf
- Video S1.mp4
- Video S2.mp4
